# Supplementary material for: QBO deepens MJO convection
Source: Nat Commun. 2023 Jul 10;14:4088. doi: 10.1038/s41467-023-39465-7 (PMC10333186; doi:10.1038/s41467-023-39465-7)
Supplement: Supplementary file 2 — Source Data [file 41467_2023_39465_MOESM2_ESM.xlsx]

## Sheet: Figure 1
Figure 1	DJF characteristics of T50-100, U50, and Nino3.4 index
Year	T50-100 Anomaly (K)	U50 (m/s)	Nino 3.4 anomaly index (DJF mean)
1981	1.86846	10.3334	-0.18
1982	-0.391852	-5.81578	-0.0333333
1983	2.34786	11.5719	2.32667
1984	1.41577	0.981023	-0.76
1985	-1.76171	-15.4185	-1.11
1986	1.15831	9.77533	-0.61
1987	0.222641	-1.56718	1.11333
1988	0.775985	6.94434	0.696667
1989	1.04982	8.78768	-1.76667
1990	-0.504478	-16.8042	0.0833333
1991	1.53547	10.9379	0.383333
1992	0.933755	-2.57124	1.61667
1993	2.42063	5.20006	0.246667
1994	-0.0748139	7.63419	0.02
1995	-0.527407	-0.755375	1.06
1996	0.605799	10.7506	-0.676667
1997	-1.15083	-15.5198	-0.366667
1998	-1.06893	11.973	2.26667
1999	-1.44587	-14.7352	-1.48333
2000	1.45618	14.37	-1.62
2001	-2.24161	1.05125	-0.81
2002	-1.18149	-11.286	-0.2
2003	-0.503505	9.10421	1.01
2004	-2.36126	-16.1723	0.25
2005	0.492573	10.3314	0.51
2006	-2.14363	-15.4486	-0.813333
2007	0.385728	10.3719	0.603333
2008	-1.0123	-17.2729	-1.7
2009	-0.16311	10.4504	-0.87
2010	-1.0028	5.33262	1.47333
2011	2.70507	8.13304	-1.53
2012	-0.824024	3.92721	-0.863333
2013	-2.19901	-14.5106	-0.316667
2014	1.60737	11.4207	-0.32
2015	-0.98372	-10.7401	0.643333
2016	1.04919	6.81816	2.41
2017	0.407447	11.836	-0.286667
2018	-0.695458	4.08686	-0.813333
2019	-1.4847	-6.9463	0.7
2020	0.0595069	1.18192	0.543333
2021	1.22511	8.66898	-0.986667

## Sheet: Figure 2
Figure 2	Mean vertical profile in the MC domain
Fig. 2a	T anomaly
Pressure (hPa)	1981	1986	1989	1991	1994	1996	2000	2009	2011	2014	2017	2021
30	0.44989	-0.476028	-0.657791	-0.752579	-2.5271	-0.852127	-0.721893	-2.10017	0.0292358	-0.894028	-1.02951	-1.76358
40	1.43278	0.441727	0.0924683	0.322678	-2.84517	-1.18071	0.54216	-0.698196	1.25833	0.140015	0.162064	-0.455322
50	2.39899	1.43346	1.0027	1.21359	-1.94575	-0.617905	1.65031	0.380646	2.12427	1.1071	1.04353	0.898376
60	2.53955	1.47234	1.70081	1.67781	-0.779251	0.263168	2.27045	0.80954	2.8942	1.85266	1.29933	1.80775
70	2.30721	1.42789	2.00909	1.86092	0.438904	1.22693	2.29643	-0.0475769	3.77504	2.17719	0.593811	1.97473
80	1.75031	1.10533	1.08363	1.76091	0.913284	1.41814	1.39949	-0.933273	3.21216	1.81778	-0.26651	1.20168
90	0.874649	0.57756	-0.124252	1.28516	0.68306	0.813965	0.129227	-1.17458	1.92979	1.13048	-0.659668	0.26532
105	-0.49556	-0.300903	-1.2621	0.219681	-0.308014	-0.688782	-1.31844	-0.555389	0.236511	0.280441	-0.316956	-0.425705
125	-0.98587	-0.957718	-1.21524	-0.341431	-0.705582	-1.13896	-1.08612	-0.108231	-0.0172882	0.285873	0.213409	0.092926
150	-0.907257	-1.18347	-0.914627	-0.252823	-0.236816	-0.675171	-0.416687	0.00418091	-0.154755	0.147415	0.307632	0.390366
175	-0.877564	-1.29242	-0.76239	-0.192795	0.00756836	-0.437057	-0.141052	0.0753479	-0.25853	0.0669708	0.329452	0.513992
200	-0.867599	-1.35043	-0.677429	-0.131775	0.122131	-0.311737	-0.024765	0.11441	-0.310913	0.0151672	0.341446	0.559952
250	-0.710449	-1.26059	-0.542282	0.00495911	0.21109	-0.182922	0.0385437	0.119537	-0.326538	-0.0063324	0.341644	0.566864
Fig. 2a	U anomaly
30	9.31091	10.1469	-8.73007	10.9876	-11.7614	-5.75264	7.49647	11.2306	10.6242	13.6117	16.8819	10.4908
40	10.15	11.3345	2.46077	10.6635	0.143499	3.68204	10.9707	11.2307	7.80314	12.3545	14.0894	9.02903
50	7.06507	7.67526	4.83035	7.58088	4.85556	5.84987	8.72392	6.95157	3.94102	9.04532	8.84952	6.35687
60	3.68807	4.27386	3.4096	4.69426	5.02273	5.08278	5.42892	2.03951	1.69977	6.23864	3.22601	3.8093
70	1.89351	2.65831	1.10483	2.25661	4.04633	4.34449	2.31838	-1.51427	0.888462	4.98347	-0.504399	2.05375
80	0.741385	1.28968	-1.40294	-0.837309	2.40283	2.93507	-0.655717	-3.33776	-0.0130892	3.32628	-2.60382	-0.329369
90	-0.591781	-0.354892	-2.76523	-3.86913	0.723812	1.23332	-2.64988	-4.31554	-1.54071	1.10738	-3.77729	-2.64832
105	-2.90438	-2.9615	-2.36396	-6.30527	-0.688221	-0.834599	-3.06253	-4.8772	-4.05834	-2.13758	-4.34361	-4.63516
125	-4.43403	-4.52292	-1.03477	-4.62979	0.0934219	-1.37955	-1.08815	-4.52825	-4.63477	-3.48009	-3.80191	-4.20592
150	-4.01788	-4.00746	-0.121588	-2.76263	0.864233	-0.813503	0.142536	-3.79803	-4.09086	-2.89413	-3.07087	-3.58951
175	-3.21636	-3.12987	0.331848	-1.59794	0.918471	-0.319183	0.245015	-3.24208	-3.76267	-2.22818	-2.86451	-3.4007
200	-2.58874	-2.45273	0.576213	-0.892636	0.727477	-0.133312	0.0139194	-2.91425	-3.73363	-1.97338	-2.52826	-3.0658
250	-1.53859	-1.62522	0.959025	-0.32248	0.236243	0.0190935	-0.345261	-2.22063	-3.68702	-1.76465	-2.13994	-2.70044
Fig. 2b	T anomaly
Pressure (hPa)	1985	1990	1997	1999	2002	2004	2006	2008	2013
30	2.42558	2.71957	3.37767	3.03706	2.4471	1.90309	0.522583	1.62038	2.40498
40	1.68958	1.17482	1.36603	2.61693	2.8989	-0.303482	-2.14592	-0.326035	-1.29158
50	-0.29361	-0.0406189	-1.11819	0.472626	0.691025	-2.23314	-2.6429	-0.689438	-3.14633
60	-1.67445	-0.789902	-1.39476	-1.00897	-1.31396	-3.29913	-2.56812	-0.107925	-2.86113
70	-2.2722	-0.853653	-0.957809	-1.94644	-1.95045	-3.18784	-2.289	-0.830017	-2.44011
80	-2.22147	-0.451477	-0.936691	-2.21072	-1.62357	-2.0864	-1.91515	-1.78123	-1.92813
90	-1.91841	-0.132553	-1.1424	-2.02727	-1.08916	-1.04245	-1.59428	-1.93359	-1.1655
105	-1.37865	-0.152267	-1.34375	-1.34229	-0.547592	-0.300232	-1.17813	-0.906342	0.121063
125	-0.950363	-0.441422	-0.897461	-0.555405	-0.324463	0.00335693	-0.457809	-0.233963	0.748306
150	-0.947403	-0.435242	-0.4384	0.0334167	-0.0895386	0.315643	0.130615	0.0689087	0.650436
175	-1.02417	-0.428543	-0.241989	0.312088	0.0273285	0.47113	0.372467	0.185867	0.548355
200	-1.06171	-0.433929	-0.137833	0.440491	0.088501	0.565079	0.475693	0.232315	0.50119
250	-0.955399	-0.424866	-0.0161896	0.490784	0.120468	0.570435	0.470413	0.212128	0.462036
Fig. 2b	U anomaly
30	2.90453	-7.9313	0.927151	6.06051	9.65367	-3.74063	-16.8031	-10.4825	-7.23195
40	-8.6033	-16.5033	-13.407	-7.57303	-3.37941	-14.6124	-17.9399	-18.1179	-18.9961
50	-13.6634	-13.076	-12.9064	-14.6381	-10.6312	-13.4813	-12.3268	-14.0253	-11.6747
60	-11.0381	-7.92993	-8.53508	-13.8984	-9.26316	-8.533	-8.06618	-9.76781	-4.19715
70	-7.33554	-4.15247	-6.57803	-11.6918	-6.40078	-3.9136	-5.71669	-7.73812	-0.894139
80	-4.75649	-1.6619	-6.04199	-9.90591	-4.37228	-1.0965	-4.46367	-6.68227	0.0858512
90	-3.17648	0.394608	-5.60456	-7.9546	-3.07005	0.14442	-3.37848	-5.65849	0.525742
105	-2.21853	3.10623	-4.4871	-4.81344	-1.9959	0.019948	-1.55966	-3.84988	1.0902
125	-2.25959	5.26175	-3.14517	-2.30663	-1.06928	-0.676309	0.249283	-2.02705	1.2537
150	-2.7936	5.57426	-2.08059	-0.787697	-0.276657	-0.895402	0.716679	-1.13956	1.18262
175	-2.62726	5.01515	-1.30309	-0.128937	0.251222	-0.680803	0.567103	-0.954473	0.809803
200	-2.14129	4.42569	-0.847261	0.10925	0.53207	-0.523611	0.355988	-0.935712	0.339833
250	-1.39825	3.40472	-0.309686	0.403116	0.877454	-0.00124741	0.371561	-0.670056	-0.311061
Fig. 2c	T anomaly
Pressure (hPa)	1982	1984	1993	2001	2012	2018
30	0.0484161	-0.219055	2.80486	-1.91113	-2.06021	-2.23392
40	-0.665497	-0.380936	3.85507	-2.15656	-1.64439	-2.44351
50	-0.645218	0.277649	4.32784	-1.91086	-0.988663	-1.67592
60	-0.692658	1.24756	3.65848	-1.91685	-0.382797	-0.675278
70	-0.547638	2.39638	2.5108	-2.3333	-0.956131	-0.394669
80	-0.182617	2.29747	1.45868	-2.64163	-1.24519	-0.60144
90	0.0535278	1.1825	0.77829	-2.49072	-0.994598	-0.616669
105	-0.0127258	-0.93309	0.309937	-1.5647	-0.15094	-0.0405884
125	-0.321808	-1.49911	-0.239502	-0.529617	0.189301	0.540344
150	-0.58548	-1.28545	-0.4879	0.129776	0.1689	0.489334
175	-0.738998	-1.20216	-0.613861	0.33963	0.139999	0.434006
200	-0.805771	-1.17474	-0.654449	0.414215	0.119934	0.392487
250	-0.714081	-1.07756	-0.63118	0.413635	0.0988312	0.321518
Fig. 2c	U anomaly
30	-20.5016	-15.407	16.0642	-15.1258	-11.2448	-16.6431
40	-12.8681	-5.9379	9.84946	-5.67595	-0.692798	-5.42893
50	-5.81342	0.0815549	2.38927	-1.00415	2.24462	2.67125
60	-2.5902	1.62328	-2.83115	-1.19129	1.80692	3.43418
70	-1.0041	1.69953	-3.20369	-2.80932	0.74564	1.96325
80	0.270856	0.762044	-0.730723	-4.24456	-0.161546	0.650328
90	0.833725	-0.74622	1.8861	-4.72639	-0.587506	-0.159438
105	0.110772	-3.05966	3.72311	-3.73244	-0.533323	-0.31047
125	-1.6811	-4.10723	2.84795	-2.0766	-0.547979	0.345818
150	-2.43582	-3.80351	2.09341	-1.22745	-0.501543	-0.12403
175	-2.22678	-3.57277	2.02046	-0.941594	-0.659184	-0.778686
200	-1.76086	-3.36536	2.13435	-0.714995	-0.975906	-0.959013
250	-0.854716	-2.78111	2.16834	-0.305202	-1.52638	-0.942317
Fig. 2d	T	U
30	214.317	-9.78884
40	209.148	-7.22034
50	204.521	-4.45795
60	200.064	-3.24733
70	195.388	-4.36469
80	191.635	-7.34702
90	189.83	-10.6503
105	190.981	-14.0883
125	196.209	-14.0396
150	204.505	-11.3402
175	212.711	-8.81595
200	220.376	-6.96507
250	233.554	-4.67972

## Sheet: Figure 4
Figure 4	Domain mean RFO in MC
WQBO	2009	2011	2014	2017	2021		EQBO	2004	2006	2008	2013		Neutral	2012	2018]
	MJO Amplitude	Core RFO (%)	Anvil RFO (%)					MJO Amplitude	Core RFO (%)	Anvil RFO (%)				MJO Amplitude	Core RFO (%)	Anvil RFO (%)
1	0.601188	11.729	26.5925				1	1.75567	13.7652	25.1012			1	2.04817	4.04858	12.753
2	0.778102	15.0101	34.6856				2	1.96901	11.1111	20.5051			2	2.01467	14.5749	11.2348
3	0.199319	6.27753	20.1542				3	2.13378	8.69565	18.3013			3	2.0719	9.1001	13.2457
4	0.550317	7.79352	21.6599				4	2.10358	11.4664	17.8611			4	2.2128	8.01217	11.1562
5	0.948049	13.2457	23.5592				5	2.12479	16.4459	26.2693			5	2.25749	12.247	13.1579
6	1.12606	13.7513	18.6047				6	2.09061	18.7845	27.1823			6	2.01329	9.10931	19.9393
7	1.24804	16.7343	18.0527				7	2.10137	24.4224	29.703			7	1.77289	8.39232	20.9302
8	1.11576	14.5749	22.9757				8	1.94016	21.5795	36.3737			8	1.72427	4.95951	11.4372
9	0.879254	16.178	34.7826				9	2.17523	13.7665	31.9383			9	1.32799	4.1456	11.6279
10	1.16394	11.0324	24.2915				10	2.43383	7.68453	24.2669			10	1.17838	9.30233	14.1557
11	1.18262	9.0081	25.8097				11	2.26664	14.9495	26.4646			11	0.72691	4.24671	9.30233
12	0.762609	13.2591	34.5142				12	2.4139	24.9747	30.7381			12	0.536124	8.59454	10.9201
13	1.00376	11.6397	29.5547				13	2.56369	12.0324	32.457			13	0.570934	4.65116	8.49343
14	1.20681	15.9757	37.5126				14	2.49586	20.8081	33.2323			14	0.665953	8.08898	13.8524
15	1.39875	15.081	42.4089				15	2.3833	20.728	30.9403			15	0.86027	6.77452	24.4692
16	1.97752	17.7126	49.5951				16	2.45131	27.6768	34.2424			16	0.807294	8.19009	25.5814
17	2.23682	22.6721	48.1781				17	2.48078	25.7576	35.2525			17	0.949895	11.8301	25.2781
18	2.07972	20.8502	47.8745				18	2.10921	17.088	23.3569			18	0.840958	9.20121	26.3903
19	1.83573	15.8907	44.2308				19	1.69309	13.6502	21.0313			19	0.909447	15.0505	25.7576
20	1.60537	11.0212	44.2872				20	1.2673	6.06061	8.38384			20	1.01934	12.5633	24.5187
21	1.19499	9.10931	27.3279				21	1.00719	8.80567	16.9028			21	1.35389	15.8586	34.0404
22	0.973364	5.97166	24.8988				22	1.44795	9.1001	15.8746			22	1.51653	16.5657	33.3333
23	1.29313	8.79676	24.2669				23	1.46701	3.64372	10.6275			23	1.80301	17.0707	29.596
24	1.1195	10.0101	23.3569				24	1.44535	4.8583	19.5344			24	1.91174	14.0404	29.0909
25	1.2948	9.31174	21.1538				25	1.06075	8.27447	29.667			25	1.68428	14.9646	31.4459
26	1.28463	8.19009	14.0546				26	0.946533	10.537	18.541			26	1.65185	13.5354	27.8788
27	1.31216	9.31174	20.5466				27	0.991456	15.4545	19.697			27	1.64582	12.639	26.997
28	1.19913	9.909	14.3579				28	0.703983	10.101	20.202			28	1.67806	15.9757	24.368
29	1.06083	13.549	22.9525				29	0.609462	14.4444	24.1414			29	1.62357	13.549	22.8514
30	1.23975	14.5749	27.5304				30	0.28383	10.4146	19.4135			30	0.54891	7.17897	20.2224
31	1.23018	10.1112	27.1992				31	1.32327	20.6478	43.0162			31	0.742477	6.97674	19.2113
32	1.53223	13.0435	27.8059				32	1.45652	21.6599	35.4251			32	1.42449	11.8301	17.8969
33	1.48695	16.0081	25.228				33	1.44179	17.4089	40.9919			33	1.41863	17.4265	28.8754
34	1.24642	13.8524	25.6825				34	1.81753	24.8988	44.2308			34	1.24972	19.6158	37.1082
35	1.07533	11.4257	20.8291				35	2.30964	16.498	42.1053			35	1.41269	20.8502	38.2591
36	0.67528	15.4858	27.6316				36	2.43318	21.4213	43.7563			36	1.48189	19.697	35.7576
37	0.838719	14.1557	19.4135				37	2.63399	19.3516	38.1966			37	1.43778	16.178	34.7826
38	1.01257	16.0931	32.085				38	2.66719	17.2239	28.4701			38	1.31879	10.3239	31.2753
39	1.1882	14.5749	39.9798				39	2.52365	18.6235	31.1741			39	1.37219	11.2348	28.7449
40	1.16259	20.6269	39.0293				40	1.7475	12.5506	16.1943			40	1.71305	8.40081	20.3441
41	0.903684	14.2713	37.753				41	1.65594	11.6397	22.6721			41	1.82436	9.10931	24.6964
42	0.748255	14.5749	32.7935				42	2.12842	8.39232	29.4237			42	1.83329	8.4264	13.2995
43	0.562359	10.5157	37.6138				43	2.07709	15.5713	35.2882			43	1.86907	16.3968	38.3603
44	0.432281	15.081	38.664				44	1.92795	11.9192	45.5556			44	1.95958	17.2902	37.5126
45	1.49883	21.9636	23.3806				45	1.48375	13.0699	33.9412			45	1.77874	14.2713	38.0567
46	0.238751	16.1943	18.9271				46	1.23681	15.5713	26.997			46	1.70461	15.8907	33.4008
47	0.104628	6.07903	16.616				47	1.1471	14.7624	19.4135			47	1.50946	15.1116	34.1785
48	1.32022	8.80567	18.1174				48	1.31954	11.7172	30.5051			48	1.35213	14.17	29.9595
49	1.32994	5.87639	19.0476				49	1.55768	18.0162	28.8462			49	1.45429	12.5506	33.6032
50	1.26552	10.0202	16.7004				50	1.41342	13.8524	34.4793			50	1.79633	11.1336	29.5547
51	1.35979	12.6518	25.1012				51	1.516	12.5253	35.3535			51	2.2296	16.5992	27.0243
52	1.3535	11.1336	25.7085				52	1.57275	18.7058	34.1759			52	2.53828	16.2955	44.2308
53	1.13941	16.178	22.9525				53	1.74723	21.9414	35.4904
54	1.02493	9.51417	21.8623				54	2.11135	21.7172	36.8687
55	0.780508	17.1053	24.7976				55	2.25235	15.1668	25.5814
56	0.533329	15.081	24.7976				56	1.34112	17.8969	25.7836
57	0.386254	14.9646	26.087				57	1.23126	14.6761	36.7409
58	0.527845	11.8661	22.1095				58	1.57165	16.3802	42.6694
59	0.72731	12.3482	18.2186				59	1.88867	22.9525	41.3549
60	1.04821	14.7624	17.4924				60	1.98491	17.004	38.664
61	1.00166	12.247	24.5951				61	1.96229	23.5592	49.0394
62	0.673843	13.3603	20.9514				62	1.91351	20.8502	39.3725
63	0.328648	19.8381	24.7976				63	1.82982	16.2272	42.1907
64	0.481069	12.753	17.5101				64	1.56574	15.3846	41.2955
65	0.43548	9.60566	11.5268				65	0.144031	3.84615	4.95951
66	0.779754	10.4146	23.5592				66	1.0416	12.9555	30.3644
67	0.946996	14.9495	30.5051				67	0.987885	11.7409	30.5668
68	0.974298	11.1223	31.6481				68	1.43607	21.1538	35.5263
69	1.0295	16.3802	35.1871				69	2.05604	17.3077	27.1255
70	1.27664	14.8485	34.3434				70	2.27101	19.7568	34.1439
71	0.382239	4.95951	10.1215				71	2.17756	27.4848	42.7992
72	0.858943	5.15672	12.5379				72	2.13372	18.3198	39.0688
73	0.849481	5.36437	14.8785				73	2.10936	23.0769	39.3725
74	0.882912	4.75228	15.9757				74	2.24917	10.4251	28.6437
75	1.0978	5.25784	23.3569				75	1.6062	17.7958	46.4105
76	0.986432	5.37525	13.1846				76	1.84187	15.587	35.1215
77	0.951424	4.35223	7.99595				77	1.7039	17.6113	38.9676
78	0.741452	9.50455	7.07786				78	1.66736	15.7735	33.9737
79	0.88964	16.0768	26.087				79	1.68286	21.4358	36.8049
80	0.827559	9.81781	20.4453				80	1.5711	19.332	44.1296
81	0.94886	6.87563	16.9869				81	1.13567	13.7513	35.8948
82	0.53779	10.9312	18.1174				82	0.945467	11.0436	31.4083
83	0.365544	7.38866	16.9028
84	0.830468	8.49343	30.5359
85	0.561001	8.89788	24.9747
86	0.677803	13.4615	23.6842
87	0.70561	16.0931	25.5061
88	0.779302	9.1001	31.3448
89	0.548929	10.0202	30.8704
90	0.646348	10.6168	20.1213
91	0.680973	11.4372	25.7085
92	0.851683	6.26896	22.2447
93	1.12111	4.65116	21.0313
94	1.18952	8.80567	22.166
95	1.10483	7.28008	16.6835
96	1.2446	17.7958	30.2326
97	1.52156	22.2672	34.2105
98	1.52856	15.2834	40.4858
99	1.61664	18.4211	36.8421
100	1.98224	23.1472	35.4315
101	2.02519	21.638	35.8948
102	2.29341	17.1053	29.7571
103	2.31948	15.9919	37.8543
104	0.963344	13.5765	16.8186
105	0.993342	8.19838	17.915
106	0.978192	6.47773	20.1417
107	1.03082	8.10537	22.4924
108	1.03197	8.90688	22.9757
109	0.797104	9.81781	18.3198
110	0.692175	10.9312	22.166
111	0.919363	9.61538	17.6113
112	1.09376	7.18623	13.9676
113	1.39039	3.94737	14.3725
114	1.65245	2.93522	13.5628
115	1.54132	7.61421	12.9949
116	1.51045	8.90688	12.9555
117	1.08581	11.1449	30.0912
118	0.898719	13.3603	36.0324
119	0.85355	14.8785	35.1215
120	0.786234	14.0831	34.7518
121	0.862842	14.4737	29.6559
122	1.02502	12.4494	33.1984
123	0.296132	9.7166	23.3806
124	0.959951	16.2107	44.0729
125	0.956964	18.8259	33.502
126	0.821012	19.5147	36.8049
127	0.445585	13.9818	45.7953
128	1.05281	9.91903	18.2186

## Sheet: Figure 5
Figure 5	Distribution of Regime Properties in MC
Cloud	Top	Pres.	(hPa)
(a)	Regime1
WQBO	167.767	133.516	150.905	148.122	140.06	153.205	154.502	145.115	155.241	134.815	140.673	141.486	167.114	156.522	151.176	160.885	157.103	156.17	163.507	158.355	143.426	148.647	141.886	141.827	156.045	142.002	138.44	137.928	130.605	151.12	164.292	161.87	171.116	149.527	147.421	152.179	145.311	134.778	150.717	159.925	174.474	133.155	170.427	167.083	143.711	150.438	153.175	152.055	141.804
EQBO	144.21	132.555	140.184	159.933	162.639	146.06	142.816	142.942	179.605	141.268	130.999	127.894	132.453	140.924	157.355	129.349	134.024	148.546	149.814	150.479	143.044	140.372	140.287	154.968	143.732	145.016	148.628	132.253	145.832	135.988	136.981	136.975	142.682	147.158	142.097	151.563	140.03	150.401	148.781	143.244	159.332	150.423	137.778	135.828
(b)	Regime2
WQBO	156.209	151.299	153.655	162.597	151.933	161.976	156.934	163.589	156.51	142.026	153.767	157.378	158.551	160.41	167.402	171.792	168.875	172.279	167.391	163.22	156.015	171.096	155.639	163.889	167.15	156.22	154.935	155.939	149.761	193.103	163.26	177.716	163.656	162.635	162.98	166.762	159.792	150.711	159.892	168.383	168.304	167.896	170.214	174.543	157.064	159.616	162.594	160.426	154.257
EQBO	158.462	160.428	148.519	157.888	168.628	167.834	171.706	173.837	161.285	161.863	153.323	152.598	151.829	155.663	166.412	159.746	153.408	160.087	162.498	173.194	153.061	152.531	159.796	164.909	156.328	157.796	157.44	153.5	160.018	155.831	153.672	150.409	155.654	159.281	148.248	165.412	152.599	160.547	153.448	155.347	174.553	165.405	150.833	158.842
(c)	Regime4
WQBO	180.238	169.482	165.722	166.279	160.35	172.826	174.297	168.839	167.58	165.127	172.013	167.913	181.856	181.776	175.606	194.703	182.188	186.288	183.736	167.446	173.199	185.59	170.454	179.619	190.427	183.442	176.507	167.885	174.582	190.033	169.392	198.908	177.034	174.073	190.181	199.438	185.405	182.462	172.609	173.965	174.586	178.518	178.613	183.298	170.73	173.064	174.751	184.3	178.712
EQBO	175.326	176.271	157.82	176.327	194.233	173.924	180.17	215.077	180.331	176.273	164.346	168.934	167.158	165.405	172.032	173.902	168.741	177.644	172.068	174.147	168.585	171.57	181.707	173.61	171.056	173.582	185.275	168.566	168.051	155.007	161.989	163.037	166.843	166.778	159.434	182.864	171.228	180.86	180.971	182.286	184.363	169.497	175.951	171.012
(d)	Regime6
WQBO	190.226	180.466	181.038	178.236	176.923	179.234	189.484	179.096	167.624	172.268	174.474	169.246	184.317	197.272	179.16	189.982	186.625	178.005	187.122	172.664	178.04	183.13	179.62	185.02	185.637	201.054	201.251	187.248	182.618	211.914	192.815	208.857	191.409	198.452	197.46	198.673	209.362	189.028	177.513	170.356	184.06	174.844	177.881	192.231	174.623	175.727	187.38	200.369	184.561
EQBO	178.779	189.003	160.576	189.096	186.605	175.462	180.769	186.626	188.624	164.023	176.22	191.477	168.71	178.112	170.458	179.942	181.528	187.093	175.063	170.725	181.551	174.217	182.223	192.1	170.266	179.378	184.672	164.899	173.572	170.569	165.872	171.524	175.231	180.045	165.084	188.795	184.111	185.503	192.914	182.45	192.017	183.864	199.548	179.624
Brightness	Temp.	(Tb;	K)
(e)	Regime1
WQBO	223.294	217.156	220.883	219.618	215.77	220.075	219.045	218.9	218.88	214.192	215.296	216.829	224.727	221.113	218.267	219.134	225.892	220.254	225.821	221.56	211.85	218.604	221.078	215.159	221.012	215.699	214.935	217.033	211.038	221.24	225.769	221.814	223.293	221.276	216.729	219.317	214.737	215.259	218.746	221.269	228.734	217.619	221.243	220.144	219.561	219.888	221.685	223.49	219.06
EQBO	213.641	213.201	221.365	222.084	218.865	220.338	213.553	228.801	211.879	207.49	210.088	215.329	222.983	217.411	211.839	218.861	219.349	221.495	223.019	216.08	216.309	220.626	216.932	218.864	216.296	218.527	215.918	215.628	213.471	213.76	219.903	219.497	216.492	217.598	217.393	217.246	217.078	219.49	223.148	218.076	215.522	211.742	na	na
(f)	Regime2
WQBO	231.799	230.838	227.461	227.147	227.063	234.713	230.33	229.986	228.208	225.659	227.857	229.325	227.827	230.535	232.174	229.848	234.846	234.615	233.687	233.072	229.486	233.804	230.825	229.215	230.519	229.234	228.943	231.375	223.266	236.278	229.872	231.143	231.553	232.119	229.307	233.035	230.427	226.892	234.543	228.767	239.424	232.74	231.22	234.879	232.571	230.168	233.107	232.824	231.321
EQBO	229.656	227.247	231.743	228.304	231.419	231.318	233.118	232.45	228.569	223.79	220.32	224.99	224.38	232.985	233.761	228.342	228.04	231.223	234.855	225.01	228.563	230.702	232.109	229.511	230.065	227.667	229.361	232.299	229.093	228.18	227.964	231.691	231.257	226.534	232.877	228.276	232.181	227.355	230.138	233.635	231.325	229.563	228.572	na
(g)	Regime4
WQBO	249.273	244.604	240.499	239.009	240.811	245.169	248.314	247.159	245.479	244.495	244.931	243.99	248.362	244.445	244.382	252.504	250.384	250.451	250.278	245.932	243.362	248.702	244.73	243.239	248.52	246.785	244.249	242.395	242.452	249.809	246.23	246.374	244.021	243.452	245.669	246.632	243.841	244.365	244.3	246.392	248.768	248.817	246.479	247.466	252.884	247.059	249.583	250.918	250.12
EQBO	245	247.823	247.98	245.752	245.38	249.638	252.148	250.74	237.558	238.772	238.833	238.818	239.809	247.341	240.952	241.98	246.694	243.561	246.844	246.097	247.538	247.224	246.217	247.711	243.434	248.203	246.209	243.762	239.64	242.545	247.054	245.229	244.881	242.594	247.559	243.635	246.353	246.172	246.757	248.233	243.476	247.744	244.704	na
(h)	Regime6
WQBO	265.853	264.65	251.77	251.572	254.225	260.218	262.275	260.365	259.07	257.563	259.325	253.983	260.104	263.09	259.831	259.254	263.942	261.355	263.675	257.225	256.908	258.762	257.678	260.039	265.312	260.975	257.878	257.923	254.738	261.022	261.874	260.648	256.666	255.41	257.478	255.906	261.584	261.541	257.52	260.207	260.719	262.813	265.913	267.117	265.147	260.415	262.46	265.19	263.137
EQBO	255.454	261.766	258.807	261.849	260.482	257.653	258.635	263.799	249.444	252.849	253.825	250.477	254.059	254.471	252.077	260.66	259.582	253.394	259.65	262.177	260.328	259.94	260.884	259.951	259.184	259.977	256.905	257.509	261.123	259.068	262.835	259.999	259.091	255.322	260.89	259.637	257.996	255.61	255.915	261.649	260.114	262.427	259.653	na
Precipitation	Rate	(mm/h)
(i)	Regime1
WQBO	3.96633	4.63366	4.18191	4.05276	3.5819	3.57	4.24639	3.02923	3.87977	4.09869	4.20604	3.31036	3.01531	5.52674	5.73352	4.67952	3.51609	3.46833	3.44803	4.54137	4.62145	5.15362	3.5725	3.22071	4.08568	4.31777	5.03	4.45886	4.57534	3.57054	5.455	5	5.92682	6.60946	5.36111	4.93431	3.95927	4.04419	2.55688	3.27118	5.7156	5.9015	2.00591	3.72	3.16295	3.18539	2.39107	2.85824	3.30179
EQBO	5.12109	4.88194	3.79836	4.23944	2.91429	4.43833	3.7194	4.27577	1.96909	4.41382	4.08058	3.91255	3.75791	3.50851	5.19364	3.32263	3.93266	3.51826	4.87685	3.94868	4.59672	3.00444	3.28272	3.50353	4.10297	4.4905	5.29393	4.23452	3.55683	4.02942	6.33778	3.41738	3.71315	4.12567	3.12485	3.25929	4.19412	3.59086	4.295	4.21139	4.00351	5.07446	4.76948	4.8107
(j)	Regime2
WQBO	1.3509	1.37065	1.18936	1.06131	1.095	0.900793	1.00553	1.08911	1.07935	1.20583	1.01924	1.04645	1.101	1.20164	1.41185	1.518	1.07675	1.20546	1.24943	1.44116	1.36543	1.08555	1.14441	1.0267	1.0798	1.09817	1.25544	1.31088	1.18211	1.48492	2.022	1.49299	1.24944	1.31226	1.41165	1.32454	0.999725	1.01863	0.923116	0.769159	1.02111	0.805417	0.781579	1.26146	0.989773	0.975385	1.12496	0.889542	0.98125
EQBO	1.08148	1.12854	1.10388	1.18963	0.645	1.01772	1.35415	0.888696	0.88473	1.43777	1.36419	1.01789	1.04702	1.06376	1.48175	1.14091	1.18225	1.03253	1.2401	0.889944	1.16327	1.25573	0.900934	0.930421	1.13194	1.30673	1.37963	1.18057	1.05928	1.50797	1.19149	1.02026	1.02247	0.9445	0.864034	1.28742	1.42204	1.02273	1.22808	1.35696	1.21835	1.24785	1.4544	1.11737
(k)	Regime4
WQBO	0.333026	0.419481	0.434746	0.286205	0.38229	0.274864	0.326749	0.290293	0.277335	0.287087	0.211327	0.186538	0.24315	0.343881	0.513708	0.438563	0.398518	0.419191	0.425909	0.417657	0.354133	0.473667	0.45996	0.460489	0.331754	0.335604	0.297476	0.466955	0.376429	0.462547	0.495155	0.371134	0.51264	0.5509	0.482927	0.35437	0.226782	0.308231	0.235185	0.181392	0.275706	0.265561	0.268782	0.337922	0.365927	0.325	0.333657	0.249116	0.325175
EQBO	0.295441	0.446284	0.330571	0.29957	0.1898	0.472115	0.282976	0.184103	0.22352	0.326176	0.413333	0.313901	0.388064	0.329775	0.421857	0.333806	0.345861	0.293551	0.361098	0.223347	0.290486	0.273056	0.310026	0.286385	0.304136	0.271222	0.561801	0.448211	0.332037	0.42875	0.410909	0.293551	0.267072	0.266362	0.213882	0.408283	0.420873	0.26883	0.310066	0.387523	0.331848	0.304578	0.357151	0.287595
(l)	Regime6
WQBO	0.127929	0.0838889	0.11882	0.0967969	0.127419	0.0847685	0.082381	0.0640863	0.0911239	0.0449758	0.0484198	0.0636429	0.122929	0.176364	0.136208	0.163173	0.242263	0.150878	0.117264	0.157791	0.118235	0.15564	0.235	0.11314	0.274239	0.094963	0.0727596	0.176495	0.111276	0.126918	0.150824	0.0772059	0.208618	0.0996635	0.122452	0.151667	0.0879167	0.0633186	0.0457862	0.0492073	0.0838849	0.0826364	0.07325	0.0918182	0.169096	0.142371	0.139773	0.0937879	0.0911956
EQBO	0.206027	0.0469149	0.165214	0.10775	0.0471212	0.189438	0.149795	0.0297727	0.0308421	0.161114	0.117033	0.104803	0.14964	0.121944	0.181636	0.163611	0.105331	0.115535	0.171942	0.0416901	0.0800394	0.080813	0.110197	0.133358	0.0988095	0.0573462	0.120168	0.214057	0.134274	0.0927665	0.286561	0.0747917	0.0544012	0.0721069	0.0754575	0.101828	0.107992	0.0844915	0.107331	0.122874	0.102925	0.0938849	0.100562	0.0735882
[truncated: 10 more columns]

## Sheet: Figure 6
Figure 6	NBL result in histogram
Pressure Level (hPa)	EQBO-WQBO (Mean T Diff.)	Used for swap experiment
30	2.7621	TRUE
40	-1.08942	TRUE
50	-3.28558	TRUE
60	-3.93893	TRUE
70	-3.88599	TRUE
80	-2.94044	TRUE
90	-1.73711	TRUE
105	-0.410416	FALSE
125	-0.0764465	FALSE
150	0.156586	FALSE
175	0.253098	FALSE
200	0.303757	FALSE
250	0.293411	FALSE
Histogram bin boundary (hPa)	WQBO	WQBO w/ EQBO T	EQBO	EQBO w/ WQBO T
0-75	0	0	0	0
75-80	0	0	0	0
80-85	0	3	188	9
85-90	501	2390	4110	1260
90-95	1827	2935	6758	3805
95-100	7705	9458	15819	14752
100-105	29717	24981	32991	40040
105-110	19989	19972	16300	16300
110-115	25340	25340	15469	15469
115-120	30221	30221	14481	14481
120-125	27339	27339	12508	12508
125-130	10888	10888	5124	5124
130-135	8897	8897	4121	4121
135-140	6773	6773	3312	3312
140-145	5344	5344	2640	2640
145-150	3891	3891	2045	2045
150-155	1930	1930	959	959
155-160	1639	1639	841	841
160-165	1422	1422	701	701
165-170	1167	1167	573	573
170-175	1054	1054	526	526
175-180	554	554	312	312
180-185	511	511	267	267
185-190	504	504	285	285
190-195	460	460	264	264
195-200	384	384	233	233
200-205	193	193	120	120
205-210	198	198	134	134
210-215	203	203	133	133
215-220	173	173	133	133
220-225	192	192	148	148
225-230	185	185	112	112
230-235	162	162	103	103
235-240	172	172	121	121
240-245	148	148	94	94
245-1000	6049	6049	4086	4086
Sum	195732	195732	146011	146011
Domain Size	3321	3321	3321	3321
Days of QBO	59	59	44	44
Total grid cells	195939	195939	146124	146124

## Sheet: Figure 7
Figure 7	Distribution of Regime Properties in MC
24h-Mean	Rad.	Flux	Divg.	($W/m^2$)
(a)	Regime1
WQBO	19.1241	-2.00458	6.30822	5.85595	2.95365	4.50446	7.57113	0.409528	6.81135	-6.61408	3.25912	5.80161	18.5227	14.4619	27.2268	21.3667	22.6724	6.01592	26.9161	14.5342	0.82885	13.7232	-2.01325	-16.4598	2.66186	2.09127	-1.38801	3.60788	-12	21.417	25.3679	9.5717	22.2243	17.1367	12.1108	11.1338	-9.23551	-17.892	5.6526	1.14934	19.7069	-3.22122	19.0209	10.8289	7.71255	1.92484	8.62328	6.93684	-1.29274
EQBO	10.186	3.97995	-10.2431	7.32559	-1.80932	9.78141	16.6124	7.69426	25.2044	24.5852	5.42953	-7.0708	-14.5753	0.186654	16.0964	-2.09392	-11.8465	-6.52303	0.518893	-11.2267	-8.90113	-13.0891	-12.5936	10.2453	-4.09937	7.16767	6.62678	1.77346	2.31008	-9.04041	-13.9569	-10.0585	-2.0607	3.06563	5.16315	17.8694	13.4662	10.0975	5.56015	13.7182	10.8433	0.656538	-0.297829	-12.497
(b)	Regime2
WQBO	17.5627	9.80106	8.98352	14.0212	9.74118	9.12207	10.4348	12.6444	7.37699	-4.93064	6.87554	11.8035	13.2371	18.4106	22.0293	20.1483	23.7281	15.3554	26.3049	17.4487	11.4831	12.9831	10.407	-0.0314377	8.02355	8.98226	6.84963	4.14374	-1.06256	29.4565	21.994	24.9786	18.3967	20.6854	17.3569	16.9938	4.47144	6.10001	11.564	7.41872	18.5816	15.2759	17.208	20.9781	13.0109	5.46807	8.77396	9.41531	5.66522
EQBO	8.33391	6.23431	-2.7352	7.3524	6.8701	22.0467	17.1468	22.7761	16.8467	23.4343	10.6576	4.11631	4.77847	10.239	17.6842	12.0945	0.763394	6.8698	7.93245	12.0802	-5.93721	1.63953	-0.861216	17.8745	1.3041	10.8732	13.056	9.19132	9.84942	4.90847	-2.90994	-2.05336	3.58883	11.1283	-2.33283	24.3548	11.7291	14.5321	13.625	13.6058	12.5013	8.31153	1.95792	-0.850923
(c)	Regime4
WQBO	21.0204	18.001	15.5604	18.6138	6.44285	9.6329	11.9816	12.8113	9.6287	6.58027	12.7566	20.6053	17.2366	13.0701	29.7786	35.2355	26.4894	26.1655	26.0134	12.4056	14.6702	21.3281	15.5061	13.4477	17.0721	16.055	11.966	7.7538	8.78628	27.9865	26.6635	31.0252	17.752	18.7243	20.4146	22.3724	23.4953	20.7364	16.0159	17.6162	17.3688	15.5593	24.1758	24.2702	14.7488	7.71238	13.1545	15.6701	13.6725
EQBO	15.4506	22.7945	12.9514	18.3564	20.6853	17.3086	18.774	25.3898	20.4406	29.5154	13.2943	10.1376	14.432	15.6943	20.193	14.4458	11.9178	21.8218	14.2993	20.0522	15.628	18.7508	14.5519	11.951	15.1445	10.3162	16.7479	11.7814	12.4797	2.24817	1.50343	7.5267	9.68046	5.8894	5.41324	31.2666	11.574	13.124	15.5302	20.4152	14.5348	10.5448	14.3142	8.53163
(d)	Regime6
WQBO	36.2939	27.5366	19.8735	26.6712	19.1701	22.7483	22.4473	18.5613	15.0113	23.2481	25.8925	17.8799	21.5598	18.8538	37.727	29.7569	32.3844	26.9135	27.1109	14.626	24.1967	20.3595	21.4405	25.7673	23.9352	23.5747	21.3212	19.9121	21.5128	36.9184	35.3956	41.9575	30.8128	22.4532	30.8163	23.8383	34.6029	32.207	21.8617	28.4693	26.2565	24.9934	39.3221	37.2518	19.6797	14.6093	19.7529	25.2266	22.4481
EQBO	19.2077	30.9995	21.4744	17.9945	37.612	26.5825	31.7787	37.7816	32.6678	29.215	24.5882	22.0721	26.1492	21.4673	30.5403	29.2117	21.007	23.1089	23.3716	29.1306	34.8865	29.2274	27.943	22.054	19.8986	24.3098	22.6632	15.7367	15.4457	9.96194	14.9734	19.3169	15.4234	11.0449	13.6641	42.0847	27.6919	21.1792	21.2207	15.4605	21.3252	26.2355	22.5255	25.5015
24h-Mean	OLR	($W/m^2$)
(e)	Regime1
WQBO	154.829	143.064	148.739	149.324	147.638	149.384	148.249	144.065	148.238	135.898	143.487	145.637	160.751	153.439	164.082	160.153	163.328	152.021	166.299	154.912	144.99	159.642	148.002	137.64	152.269	145.808	146.762	147.343	130.132	164.888	165.601	154.413	162.423	159.348	152.13	153.785	137.302	128.238	144.16	143.341	162.956	146.982	160.565	158.363	150.851	149.23	151.293	150.088	143.671
EQBO	149.21	138.993	139.434	148.836	142.553	153.539	160.843	150.704	164.581	158.21	139.478	130.036	122.611	135.982	151.158	135.486	136.622	140.204	144.418	139.276	139.023	134.267	134.123	146.207	140.792	139.289	147.932	144.224	145.082	135.281	135.052	130.545	137.244	142.347	142.973	150.351	152.232	149.621	149.199	154.061	154.148	142.402	141.846	131.344
(f)	Regime2
WQBO	156.157	155.32	153.353	158.645	152.827	156.232	156.511	158.471	152.173	141.686	152.535	156.801	156.876	162.962	167.816	166.527	170.998	164.243	169.152	164.049	159.546	164.332	158.075	154.294	161.358	156.208	156.708	153.42	143.395	180.841	164.992	172.688	164.287	164.306	160.174	164.588	150.607	146.669	153.896	152.054	165.749	163.479	162.753	167.274	157.409	151.455	156.046	156.259	152.125
EQBO	152.995	150.021	145.685	155.756	154.353	167.263	161.903	165.896	160.756	162.191	148.132	146.323	144.364	146.985	158.385	152.001	152.709	156.862	154.644	159.479	143.303	148.772	149.066	155.669	148.247	148.269	157.015	154.189	157.538	153.62	146.038	145.16	147.671	152.586	143.954	165.27	154.884	160.855	156.734	159.299	158.911	155.307	150.443	148.003
(g)	Regime4
WQBO	171.606	171.376	168.61	169.372	164.224	167.049	170.257	170.06	166.06	163.052	169.509	175.473	177.041	171.492	179.007	187.996	180.812	182.34	179.014	168.99	170.271	180.735	174.092	172.535	176.535	173.118	170.147	163.489	163.122	185.247	177.186	182.531	171.144	171.834	175.44	178.182	175.481	170.012	165.161	169.676	174.512	172.507	174.27	177.631	169.492	163.232	167.401	168.117	169.158
EQBO	167.957	177.286	162.494	170.005	174.564	173.529	175.367	184.989	176.572	176.53	162.11	162.148	160.92	161.837	172.465	168.341	169.097	176.025	168.825	173.363	171.229	173.243	169.051	165.244	165.408	161.254	176.037	169.701	170.962	160.601	160	167.337	161.843	161.289	161.352	180.486	164.252	171.8	173.046	174.818	172.958	166.557	171.593	165.112
(h)	Regime6
WQBO	200.041	196.782	183.246	188.414	182.354	185.939	188.966	184.05	180.419	187.029	190.991	183.78	187.52	190.494	196.646	195.024	193.004	196.013	192.65	181.657	192.021	187.053	185.661	188.993	188.504	185.853	185.239	183.677	186.39	194.597	196.678	197.596	189.942	186.238	196.995	185.842	196.253	194.654	186.816	193.137	194.83	185.253	197.195	199.193	182.228	177.408	179.944	184.718	182.758
EQBO	182.813	197.424	182.328	180.732	201.285	190.428	195.588	202.435	197.246	189.665	183.624	178.062	180.391	178.289	190.618	189.17	184.625	185.641	184.881	186.814	197.487	191.501	188.448	186.672	174.744	183.209	189.995	182.724	183.862	179.377	181.472	187.426	180.444	177.939	181.158	199.49	187.191	184.417	187.924	180.446	184.841	190.226	185.483	190.346
[truncated: 10 more columns]
